# Supplementary material for: An FGA Frameshift Variant Associated with Afibrinogenemia in Dachshunds
Source: Genes (Basel). 2021 Jul 13;12(7):1065. doi: 10.3390/genes12071065 (PMC8304930; doi:10.3390/genes12071065)
Supplement: Supplementary file 1 [file genes-12-01065-s001.zip]

Archive with 7 entries (7 files):
- Figure_S1_FGB-Dog.pdf
- Figure_S2_FGG-Dog.pdf
- Table_S1_ROH.pdf
- Table_S2_asso-SNPs.pdf
- Table_S3_Primer.pdf
- Table_S4_RFLP.pdf
- Table_S5_validation.pdf
